# Supplementary material for: Investigation of a simple suspension method for orexin receptor antagonist tablets
Source: J Pharm Health Care Sci. 2026 Feb 14;12:36. doi: 10.1186/s40780-026-00553-7 (PMC13011777; doi:10.1186/s40780-026-00553-7)
Supplement: Supplementary file 1 — Supplementary material 1 [file 40780_2026_553_MOESM1_ESM.xlsx]

## Sheet: Figure 2
	Drug Recovery
	Lemborexant	1st time		2 nd time		3 rd time		4 th time		5 th time		6 th time
		Lemborexant AUC	Estazolam-d5 AUC	Lemborexant AUC	Estazolam-d5 AUC	Lemborexant AUC	Estazolam-d5 AUC	Lemborexant AUC	Estazolam-d5 AUC	Lemborexant AUC	Estazolam-d5 AUC	Lemborexant AUC	Estazolam-d5 AUC
	Disintegration and suspension-1	24235	19394	60622	51684	50774	50703	53873	29011	39751	36852	73292	75919
	Disintegration and suspension-2	30496	31442	59480	52613	47915	49754	40329	26923	34544	35344	45635	34369
	Disintegration and suspension-3	35576	37890	61467	50470	46601	51149	37123	26571	32792	32220	42505	32551
	After passage through the catheter-1	38850	46068	27634	24044	64517	51647	38772	34533	68766	74094	49160	34580
	After passage through the catheter-2	43287	44349	29697	22641	59357	52730	30123	30377	47223	72537	50713	33086
	After passage through the catheter-3	28569	43168	28802	22120	54090	49974	28605	24858	65900	71456	48152	31557
	Flush-1-1	7033	21474	15193	52225	12513	49270	8713	57649	9366	74453	12304	71395
	Flush-1-2	6388	18578	15075	51052	10947	47995	9966	56986	8309	71690	10909	73518
	Flush-1-3	4993	19015	13711	51230	12113	48271	9899	53440	8894	71674	11307	68985
	Flush-2-1	8618	20530	1455	54536	5641	28636	4969	52860	4849	67402	8562	73907
	Flush-2-2	9496	18840	3031	54831	5182	29798	4909	52640	2845	35093	9032	71208
	Flush-2-3	9219	17999	1730	52455	4522	29004	4663	51109	3676	32006	10811	70532
	Daridorexant	1st time		2 nd time		3 rd time		4 th time		5 th time
		Daridorexant AUC	Estazolam-d5 AUC	Daridorexant AUC	Estazolam-d5 AUC	Daridorexant AUC	Estazolam-d5 AUC	Daridorexant AUC	Estazolam-d5 AUC	Daridorexant AUC	Estazolam-d5 AUC
	Disintegration and suspension-1	383387	52563	536377	122992	622282	102587	664390	92990	564045	127708
	Disintegration and suspension-2	382880	52616	115721	24673	657762	108110	313470	40837	135358	28473
	Disintegration and suspension-3	405810	53278	129691	27770	607606	97334	212254	27421	124537	25715
	After passage through the catheter-1	81111	14066	452193	116471	162477	30181	764210	144163	136743	41036
	After passage through the catheter-2	298225	56102	455545	115383	170305	32417	769310	144208	101534	29102
	After passage through the catheter-3	299279	51005	456342	112641	178393	35089	746695	138022	81200	21753
	Flush-1-1	299260	62535	374288	105260	280593	54333	264039	64608	122326	50126
	Flush-1-2	284159	62058	406636	113797	291119	56517	121644	29476	76241	31366
	Flush-1-3	273152	55399	348097	95574	291609	55850	93894	22319	63068	26302
	Flush-2-1	64299	56951	124718	104449	41930	27361	93310	98021	33242	37196
	Flush-2-2	63433	56563	123531	102725	39974	27071	18963	24711	32602	34677
	Flush-2-3	62821	52995	126240	104484	37332	25395	26809	23236	101528	128237

## Sheet: Analysis
	Table S1. Summary of the statistical analyses used in this study
	Figure	Panel	Number of sample	Test used	Degrees of freedom and F/t/p value	Post-hoc test	Significance
	2A	Lemborexant recovery	Lemborexant; disintegration and suspension = 6, after passage through the catheter = 6, flush-1 = 6, flush-2 = 6	One-way ANOVA	Treatment, F(3, 20) = 60.87, p < 0.01	Tukey's multiple comparison	After passage through the route vs. flush-1; p < 0.01
	2B	Daridorexant recovery	Daridorexant; disintegration and suspension = 5, after passage through the catheter = 5, flush-1 = 5, flush-2 = 5		Treatment, F(3, 16) = 82.28, p < 0.01		After disintegration and suspension vs. after passage through the route; p < 0.01, Flush-1 vs. flush-2; p < 0.01
